# Supplementary material for: Isolation and NMR Scaling Factors for the Structure Determination of Lobatolide H, a Flexible Sesquiterpene from Neurolaena lobata
Source: Int J Mol Sci. 2023 Mar 19;24(6):5841. doi: 10.3390/ijms24065841 (PMC10052924; doi:10.3390/ijms24065841)
Supplement: Supplementary file 1 [file ijms-24-05841-s001.zip]

Archive with 1 entries (1 files):
- ijms-2208496-supplementary.pdf
